# Supplementary material for: Prognostic and Predictive Biomarkers in Patients with Locally Advanced Rectal Cancer (LARC) Treated with Preoperative Chemoradiotherapy
Source: J Clin Med. 2022 Oct 16;11(20):6091. doi: 10.3390/jcm11206091 (PMC9604791; doi:10.3390/jcm11206091)
Supplement: Supplementary file 1 [file jcm-11-06091-s001.zip]

Archive with 5 entries (5 files):
- Figure S1-S2.pptx
- Figure S3.pptx
- Tabla S1.xlsx
- Table S2.xlsx
- Table S3.xlsx
