# Supplementary material for: Prognostic and Predictive Biomarkers in Patients with Locally Advanced Rectal Cancer (LARC) Treated with Preoperative Chemoradiotherapy
Source: J Clin Med. 2022 Oct 16;11(20):6091. doi: 10.3390/jcm11206091 (PMC9604791; doi:10.3390/jcm11206091)
Supplement: Supplementary file 1 [file jcm-11-06091-s001.zip › Tabla S1.xlsx]

## Sheet: Hoja1
	Relapse group	No relapse group	p-value
Number of patients	31	46
Glucose (mean/sd), mg/dL.	111.2/31.7	113.3/47.8	0.546
Urea (mean/sd), mg/dL.	37.0/13.3	35/10.8	0.529
Creatinine (mean/sd), mg/dL.	0.8/0.24	0.8/0.2	0.730
Uric Acid (mean/sd), mg/dL.	5.2/1.3	5.1/1.8	0.813
Sodium (mean/sd), mEq/L.	142.1/3.0	142.2/2.7	0.923
Potassium (mean/sd), mEq/L.	4.5/0.4	4.4/0.3	0.350
Triglycerides (mean/sd), mg/dL.	109.6/41.8	104/39.1	0.651
Total Cholesterol (mean/sd), mg/dL.	196/37.2	203.5/39.5	0.513
HDL-Cholesterol (mean/sd), mg/dL.	52/19.8	54.6/15.4	0.740
LDL-Cholesterol (mean(sd), mg/dL.	115.7/39.7	118.9/29.5	0.839
Lactate dehydrogenase (mean/sd), U/L.	276.2/87.1	253.9/96.0	0.407
AST (mean/sd), U/L.	19.3/10.1	18.9/5.6	0.626
ALT (mean/sd), U/L.	17.8/11.8	17.3/6.9	0.239
GGT (mean/sd), U/L.	26.1/18.2	38.4/62.9	0.588
Bilirrubin (mean/sd), mg/dL.	0.5/0.2	0.4/0.2	0.414
AP (mean/sd), U/L.	75.1/21.1	86.9/57.8	0.485
Ferritin (mean/sd), mcg/L.	77.3/56.2	166.5/120.2	0.025
Iron (mean/sd), mcg/L.	70.1/36.6	72.6/43.9	0.876
Calcium (mean/sd), mg/dL.	13.9/18.5	9.5/0.3	0.516
Total proteins (mean/sd), mg/dL.	7.1/0.4	7.0/0.3	0.545
Albumin (mean/sd), mg/dL.	4.3/0.3	4.4/0.9	0.964
