# Supplementary material for: Prognostic and Predictive Biomarkers in Patients with Locally Advanced Rectal Cancer (LARC) Treated with Preoperative Chemoradiotherapy
Source: J Clin Med. 2022 Oct 16;11(20):6091. doi: 10.3390/jcm11206091 (PMC9604791; doi:10.3390/jcm11206091)
Supplement: Supplementary file 1 [file jcm-11-06091-s001.zip › Table S2.xlsx]

## Sheet: Hoja1
	TRG 2-3	TRG 0-1	p-value
Number of patients, n (%)	46	28
Age at diagnosis (median/sd)	61/9.7	63.8/10.2	0.234
Male:Female (n)	35/11	20/8	0.428
cTNM>T3N0, n (%)	44 (63)	26 (37)	0.631
MSI, n (%)	6 (75)	2 (25)	0.702
KRAS mutations, n (%)	14 (78)	4 (22)	0.164
Low LARC (0-5cm), n (%)	21 (64)	12 (36)	1000
Medium LARC (6-10cm), n (%)	18 (56)	14 (44)	0.469
Upper LARC (11-15cm), n (%)	7 (78)	2 (22)	0.468
Smoking history, n (%)	25 (62)	15 (38)	1000
CEA levels, ng/mL (median/sd)	11.8/16.2	7.5/13.9	0.068
Neoadjuvant 5-FU/LVci, n (%)	34 (67)	17 (33)	0.200
TDSNT, days (mean/sd)	52.0/17.5	55.4/16.1	0.405
TENTS, days (mean/sd)	46.4/9.6	49.5/11.7	0.214
TDS, days (mean/sd)	137.3/20.9	144.9/22.3	0.145
TSAC, days (mean/sd)	52.1/32.7	49.7/15.3	1000
APA, n (%)	21 (64)	12 (36)	1000
ypTNM≥T3N0, n (%)	25 (74)	9 (26)	0.092
TRG0, n (%)	0	7 (100)	0.001
TRG1, n (%)	0	21 (100)	0.000
TRG2, n (%)	33 (100)	0	0.000
TRG3, n (%)	13 (100)	0	0.001
EMVI, n (%)	6 (86)	1 (14)	0.408
Lymphatic invasion, n (%)	9 (100)	0	0.022
Perineural invasion, n (%)	11 (79)	3 (21)	0.349
Lymph node involved, n (%)	16 (84)	3 (16)	0.028
Positive lymph nodes (mean/sd)	1.9/4.8	0.3/1.4	0.022
Resected lymph nodes (mean/sd)	9.2/6.3	9.3/5.8	0.968
