# Supplementary material for: Prognostic and Predictive Biomarkers in Patients with Locally Advanced Rectal Cancer (LARC) Treated with Preoperative Chemoradiotherapy
Source: J Clin Med. 2022 Oct 16;11(20):6091. doi: 10.3390/jcm11206091 (PMC9604791; doi:10.3390/jcm11206091)
Supplement: Supplementary file 1 [file jcm-11-06091-s001.zip › Table S3.xlsx]

## Sheet: Hoja1
	TRG 2-3	TRG 0-1	p-value
Number of patients	46	28
Leukocyte 1, c/mm3 (mean/sd)	7573.4/2027.1	7803.2/1936.4	0.634
Leukocyte 2, c/mm3 (mean/sd)	5048.8/1581.6	5662.8/2047.2	0.276
Neutrophil 1, c/mm3 (mean/sd)	4602.4/1580.9	4471.6/1096.1	0.717
Neutrophil 2, c/mm3 (mean/sd)	3365.1/1402.8	3787.5/1758.7	0.451
Lymphocyte 1, c/mm3 (mean/sd)	2136.5/787.9	2384.8/913.3	0.393
Lymphocyte 2, c/mm3 (mean/sd)	923.2/369.5	1070/572.4	0.478
Monocyte 1, c/mm3 (mean/sd)	619.0/205.5	638/233.3	0.941
Monocyte 2, c/mm3 (mean/sd)	516.2/167.5	574.6/190.1	0.283
Platelets 1, c/mm3 (mean/sd)	245634.1/70034.1	238120.0/47437.9	0.606
Platelets 2, c/mm3 (mean/sd)	221697.6/71094.0	217392.8/56107.9	0.800
Hemoglobin 1, g/dL (mean/sd)	13.9/1.9	13.7/1.4	0.341
Hemoglobin 2, g/dL (mean/sd)	13.3/1.5	13.1/1.5	0.693
Neutrophil-Lymphocyte Ratio 1 (mean/sd)	2.4/1.3	2.0/0.8	0.471
Neutrophil-Lymphocyte Ratio 2 (mean/sd)	4.4/3.3	4.2/2.4	0.809
Lymphocyte-Monocyte Ratio 1 (mean/sd)	3.6/1.5	3.9/1.4	0.497
Lymphocyte-Monocyte Ratio 2 (mean/sd)	2.0/1.5	1.9/1.0	0.791
Platelet-Lymphocyte Ratio 1 (mean/sd)	130.6/63.7	111.8/44.8	0.186
Platelet-Lymphocyte Ratio 2 (mean/sd)	300.5/231.0	257.5/136.8	0.729
Glucose (mean/sd), mg/dL.	115.6/47.6	103.4/18.6	0.458
Urea (mean/sd), mg/dL.	33.0/10.3	40.3/13.4	0.035
Creatinine (mean/sd), mg/dL.	0.8/0.2	0.9/0.2	0.294
Uric Acid (mean/sd), mg/dL.	5.0/1.5	5.3/1.9	0.604
Sodium (mean/sd), mEq/L.	142/2.9	142.7/2.4	0.164
Potassium (mean/sd), mEq/L.	4.4/0.3	4.6/0.4	0.088
Triglycerides (mean/sd), mg/dL.	109.5/39.2	99/42.0	0.407
Total Cholesterol (mean/sd), mg/dL.	201.6/42.2	201.5/42.2	0.995
HDL-Cholesterol (mean/sd), mg/dL.	59.8/10.6	47.3/10.6	0.109
LDL-Cholesterol (mean(sd), mg/dL.	122.0/31.5	114.2/36.6	0.545
Lactate dehydrogenase (mean/sd), U/L.	279.5/83.8	237.9/103.9	0.091
AST (mean/sd), U/L.	20.2/9.0	18.2/4.8	0.452
ALT (mean/sd), U/L.	18.9/10.4	16.0/6.6	0.478
GGT (mean/sd), U/L.	39.0/62.9	24.7/13.1	0.318
Bilirrubin (mean/sd), mg/dL.	0.5/0.2	0.4/0.2	0.001
AP (mean/sd), U/L.	84.5/56.7	77.5/22.1	0.679
Ferritin (mean/sd), mcg/L.	153.5/117.1	98.4/82.8	0.131
Iron (mean/sd), mcg/L.	76.1/42.4	69.5/38.9	0.587
Calcium (mean/sd), mg/dL.	12.5/15.3	9.5/0.35	0.629
Total proteins (mean/sd), mg/dL.	7.0/0.3	7.1/0.3	0.452
Albumin (mean/sd), mg/dL.	4.3/0.2	4.6/1.2	0.248
